# Supplementary material for: Barriers and Facilitators of Romanian HPV (Human Papillomavirus) Vaccination
Source: Vaccines (Basel). 2022 Oct 15;10(10):1722. doi: 10.3390/vaccines10101722 (PMC9611461; doi:10.3390/vaccines10101722)
Supplement: Supplementary file 1 [file vaccines-10-01722-s001.zip]

Archive with 3 entries (3 files):
- Supplementary Materials File S1.pdf
- Supplementary Materials File S2.pdf
- Supplimentary_material_S3_STROBE-checklist.pdf
